# Supplementary material for: Reply to ‘Oxic methanogenesis is only a minor source of lake-wide diffusive CH4 emissions from lakes’
Source: Nat Commun. 2021 Feb 22;12:1205. doi: 10.1038/s41467-021-21216-1 (PMC7900099; doi:10.1038/s41467-021-21216-1)
Supplement: Supplementary file 2 — Source Data [file 41467_2021_21216_MOESM2_ESM.xlsx]

## Sheet: Figure 1
Lake	OMC	Ased/Ɐ @ sediment slope = 45°	Ased/Ɐ @ sediment slope = 5°
	[%]	[m2/m3]	[m2/m3]
Lake Stechlin Northeast Basin	63	0.0251175	0.0251175
Lake Stechlin South Basin	50	0.0548315	0.0548315
Lake Hallwil	73	0.0145833	0.0145833
Lake Cromwell	20	0.201694	0.201694
Lake Ontario	90.4012	8.6924e-05	0.000705227
Lake St. Jean	84.7211	0.000153619	0.00124633
Lake Nominingue	83.7467	0.00106883	0.00867157
Lake Champlain	99.6692	0.00105314	0.00854425
Lake Beauchene West-Basin	96.8005	0.00121589	0.00986471
Lake Simard	81.8306	0.000384499	0.0031195
Lake Camichagama	99.8252	0.00098318	0.00797668
Lake Stechlin All Basins	55	0.040669	0.040669
